# Supplementary material for: Effects of eight weeks of mat pilates training on selected hematological parameters and plasma volume variations in healthy active women
Source: PLoS One. 2022 Jun 3;17(6):e0267437. doi: 10.1371/journal.pone.0267437 (PMC9165890; doi:10.1371/journal.pone.0267437)
Supplement: S1 File — (XLSX) [file pone.0267437.s001.xlsx]

## Sheet: Data
		Blood cell count														Felexibility
Group	Candidates	Leucocytes		Erythrocytes		Hemoglobin		Hematocrit		Neutrophils	monocytes	Monocytes		Lymphocytes		hamstrings (right leg)		hamstrings (ischio-jambiers gauches)		Lumber (lombaire)		Adductor (adducteurs)
		Before	After	Before	After	Before	After	Before	After	Before	After	Before	After	Before	After	Before	After	Before	After	Before	After	Before	After
1	1	3.89	4.7	4.58	4.08	12.4	11.4	34.1	37.5	2.1	2.26	0.3	0.28	2.1	1.79	120	132	120	132	15.5	19.8	10	10.5
1	2	4.27	4	4.49	4.87	13.1	11.8	37.7	39.92	2.3	1.83	0.3	0.42	1.3	1.92	108	117	110	117	11.7	15.4	16	20
1	3	6.11	8.8	4.39	4.53	11.8	11.2	35.6	36.9	4.3	2.68	0.8	0.61	2.9	2.5	120	135	110	125	10.4	15.5	14.5	15
1	4	5.78	8.7	4.59	4.95	13.6	12	37.3	41.9	4.8	2.18	0.5	0.38	3.3	3.14	132	142	131	136	5.8	14.8	3	6.5
1	5	8.96	10.8	4.65	4.54	14.6	14.4	43.3	44.4	5.5	3.86	0.7	0.76	4.4	2.13	116	123	110	120	13.2	16.5	13	17.5
1	6	5.98	6.4	4.57	4.43	13.8	12.23	37.68	41.4	3.3	3.04	0.4	0.5	2.4	2.13	90	115	102	112	10.6	12.2	7	14
1	7	5.98	7.5	4.57	4.58	13.8	12.23	37.68	42	4.3	3.04	0.6	0.5	2.6	2.13	82	106	90	112	7.7	14.7	8.5	10.5
1	8	4.6	5	4.14	4.63	14.3	12.9	39	42.9	2.6	2.9	0.3	0.3	2	1.4	116	130	112	138	11.7	15.2	6	11.5
1	9	7.1	7.7	4.64	4.38	12.8	13.5	43	39.8	5	3.7	0.5	0.6	1.9	2.3	102	117	102	117	-2.1	3.4	7	10.5
1	10	8.62	8.6	4.89	5.19	10.4	9.8	32.3	34.4	4.8	5.22	0.8	0.78	2.8	2.28	118	127	112	125	5.8	10.4	13	15
1	11	7	9.3	4.68	4.59	13.3	13.7	39.8	40.1	6.7	4.03	0.9	0.65	1.7	2.22	115	127	125	130	10.7	11.4	13	15.5
1	12	4.9	6.3	4.8	5.16	13	12.3	37.7	41.3	2.5	2.1	0.6	0.5	3	2.1	107	115	115	117	4.9	10.4	13	15
1	13	5.38	7.1	4.55	4.8	12.6	12.1	36.3	39.5	4.5	3.1	0.5	0.33	1.8	1.71	106	114	105	112	10.2	13.2	13	14.5
1	14	5.2	6.1	4.38	4.49	11.9	11.7	36	36.8	2.6	2.6	0.4	0.4	2.9	2.1	110	114	107	112	3	11	13	16
2	15	4.1	4.75	3.99	6.53	13.1	12.3	39	37.7	4.24	2.46	0.34	0.36	1.84	1.84	110	106	110	107	6	5.3	7	9.5
2	16	8.9	6.32	4.73	5.11	15.4	13.7	46.4	40.8	5.9	3.03	0.75	0.4	2.25	2.3	97	108.27	93	108.64	-7.8	10.16	19	11.32
2	17	8.5	8.4	4.87	4.78	13.1	13.2	39.9	40.5	4.4	5.2	0.7	0.7	3.3	2.4	120	101	118	105	6.4	2.7	10	13
2	18	9.7	7.2	4.33	4.56	11.5	11.3	37	35.1	4.3	3.6	0.6	1.1	3.9	3.9	122	127	113	117	20.7	18.6	5	14
2	19	12.2	10.4	5.14	5.25	13.8	13.6	44.3	43	5.6	5.6	0.9	0.9	3.8	5.6	128	125	122	123	17.5	13.8	3	3
2	20	6.6	6.9	5.03	4.92	11.4	11.6	36.1	37.7	3.1	2.5	0.5	0.6	3.8	2.7	127	120	135	125	11.1	14	6	9.5
2	21	7.4	7.3	4.67	4.88	13.14	12.91	40.58	39.79	4.13	3.95	0.62	0.6	2.69	2.57	110	108.27	102	108.64	8.9	10.16	3	11.32
2	22	6	5.3	4.01	4.28	12	11.6	37.4	34.1	3.7	2.38	0.42	0.7	2.27	1.5	103	94	97	89	14.3	11.7	11	14
2	23	5	6.3	4.3	4.27	11.4	11.6	35	35.6	3	3.9	0.5	0.3	1.7	1.7	92	108.27	85	108.64	4.3	10.16	13	11.32
2	24	6.9	7.3	4.67	4.91	14.1	12.91	42.9	39.79	4.1	3.95	0.62	0.4	2.69	2.3	85	80	93	90	-6.8	-8	10	12.5
2	25	6.2	7.3	4.52	4.49	13.6	13.4	41.3	41.2	3.3	4.6	0.6	0.8	1.8	1.9	110	105	97	110	11.2	9.8	6.5	7
2	26	7.7	10.1	5.41	4.91	14.1	15.3	43	47.3	4.2	5.7	0.8	0.6	3	2.3	98	100	98	99	9.8	9.3	19	17
2	27	5.5	7.3	5.03	4.92	13.8	14.4	44.2	44.7	2.3	3.95	0.7	0.4	2.69	2.7	132	126	127	125	16	16.2	12	11
2	28	8.9	7.3	4.67	4.57	13.5	12.91	41.1	39.79	5.6	3.95	0.62	0.6	2.69	2.3	112	107	100	105	20	18.4	13	14
